# Supplementary material for: Structural and Computational Characterization of Disease-Related Mutations Involved in Protein-Protein Interfaces
Source: Int J Mol Sci. 2019 Mar 29;20(7):1583. doi: 10.3390/ijms20071583 (PMC6479360; doi:10.3390/ijms20071583)
Supplement: Supplementary file 1 [file ijms-20-01583-s001.zip]

Archive with 2 entries (2 files):
- Navio_et_al_Table_S1.pdf
- Navio_et_al_Table_S2.pdf
